# Supplementary material for: Assessing DNA Degradation through Differential Amplification Efficiency of Total Human and Human Male DNA in a Forensic qPCR Assay
Source: Genes (Basel). 2024 May 14;15(5):622. doi: 10.3390/genes15050622 (PMC11120943; doi:10.3390/genes15050622)
Supplement: Supplementary file 1 [file genes-15-00622-s001.zip]

Archive with 4 entries (4 files):
- Figure S1.pdf
- Figure S2.pdf
- Figure S3.pdf
- TableS1.xlsx
