# Supplementary material for: Assessing DNA Degradation through Differential Amplification Efficiency of Total Human and Human Male DNA in a Forensic qPCR Assay
Source: Genes (Basel). 2024 May 14;15(5):622. doi: 10.3390/genes15050622 (PMC11120943; doi:10.3390/genes15050622)
Supplement: Supplementary file 1 [file genes-15-00622-s001.zip › TableS1.xlsx]

## Sheet: Table S1
Case	Sample	Fixation	Histopathology lab	Tissue type	Paternity testing	STR kit	Plexor HY								PowerQuant								QS (bp)
							Total human DNA	Total human DNA slope	Total human DNA intercept	Male human DNA	Male human DNA slope	Male human DNA intercept	IPC shift	[Auto]/[Y]	Total human DNA	Total human DNA slope	Total human DNA intercept	Male human DNA	Male human DNA slope	Male human DNA intercept	IPC shift	[Auto]/[D]
1	1	1998	1	non-neoplastic	2013	Investigator ESSplex	6.479	-3.61	23.7	0.247	-3.35	22.6	0.36	26.2308	2.04335	-3.48	25.9	0.759458	-3.49	26.39	-0.0753012	454.578	184
	2	1998	1	non-neoplastic	2013	Investigator ESSplex	12.46	-3.61	23.7	1.532	-3.35	22.6	-0.57	8.13316	3.59793	-3.48	25.9	2.0503	-3.49	26.39	-0.0520372	69.8323	196
	3	1998	1	non-neoplastic	2013	Investigator ESSplex	12.48	-3.61	23.7	1.148	-3.35	22.6	-0.7	10.8711	3.44904	-3.48	25.9	1.76963	-3.49	26.39	-0.0187349	72.648	184
	4	1998	1	non-neoplastic	2013	Investigator ESSplex	10.1	-3.61	23.7	0.693	-3.35	22.6	-0.4	14.5743	1.91677	-3.48	25.9	0.975174	-3.49	26.39	-0.0131025	43.2835	184
2	1	2014	2	non-neoplastic	2014	AmpFlSTR Identifiler Plus	0.928	-3.61	23.7	0.131	-3.35	22.6	-0.54	7.08397	0.305527	-3.48	25.9	0.181107	-3.49	26.39	-0.10142	14.2503	241
3	1	2014	3	non-neoplastic	2016	PowerPlex ESX 17	27.85	-3.1	22.93	4.33	-3.01	22.25	-0.67	6.43187	24.3811	-3.48	25.9	9.2539	-3.49	26.39	0.0279703	379.498	172
4	1	2008	4	neoplastic	2016	PowerPlex ESX 17	5.791	-3.1	22.29	2.449	-3.01	22.25	0.15	2.36464	2.49177	-3.48	25.9	2.08283	-3.49	26.39	-0.0290613	8.31024	166
5	1	2014	5	neoplastic	2017	AmpFlSTR Identifiler Plus	27.79	-3.46	22.44	4.571	-3.45	23.29	-1.04	6.07963	34.2158	-3.48	25.9	12.8685	-3.49	26.39	-0.147362	52.8501	183.58
6	1	N/A	N/A	N/A	2019	Investigator ESSplex SE QS	5.73727	-3.69	23.37	0.20322	-3.55	22.55	-0.723581	28.2318	3.98869	-3.48	25.9	0.000643739	-3.49	26.39	-0.131162	31.0652	113.08
	2	N/A	N/A	N/A	2019	Investigator ESSplex SE QS	3.58661	-3.69	23.37	0.00477808	-3.55	22.55	-0.209153	750.639	2.63603	-3.48	25.9	N/A	-3.49	26.39	-0.182179	13.1947	116.52
7	1	2010	6	non-neoplastic	2019	AmpFlSTR Identifiler Plus	1.456	-3.31	23.22	0.213	-3.07	22.29	-0.08	6.83568	0.480488	-3.48	25.9	0.315888	-3.49	26.39	0.00592136	18.4965	177.78
8	1	2012	7	non-neoplastic	2019	Investigator ESSplex SE QS	0.524	-3.31	23.22	0.101	-3.07	22.29	0.41	5.18812	0.201177	-3.48	25.9	0.17998	-3.49	26.39	-0.112784	7.21955	267.09
	2	2012	7	non-neoplastic	2019	Investigator ESSplex SE QS	8.933	-3.31	23.22	2.359	-3.07	22.29	-0.19	3.78677	2.93051	-3.48	25.9	2.32483	-3.49	26.39	-0.0528193	5.93864	350.76
	3	2012	7	non-neoplastic	2019	Investigator ESSplex SE QS	0.554	-3.31	23.22	0.162	-3.07	22.29	0.19	3.41975	0.173345	-3.48	25.9	0.172594	-3.49	26.39	-0.0180311	6.37705	319.12
9	1	2003	2	neoplastic	2019	AmpFlSTR Identifiler Plus	4.128	-3.68	24.4	0.877	-3.52	22.91	0.85	4.70696	2.16431	-3.48	25.9	1.04204	-3.49	26.39	-0.0624552	25.7901	326.31
	2	1999	2	non-neoplastic	2019	AmpFlSTR Identifiler Plus	5.914	-3.68	24.4	0.7585	-3.52	22.91	0.62	7.79697	1.96233	-3.48	25.9	0.77135	-3.49	26.39	-0.0735941	519.405	150.19
10	1	2012	3	non-neoplastic	2020	PowerPlex ESX 17	7.15785	-3.6	23.58	0.903006	-3.48	23.37	-0.0821468	7.92668	3.19997	-3.48	25.9	1.40937	-3.49	26.39	-0.0402689	125.597	185.11
	2	2012	3	non-neoplastic	2020	PowerPlex ESX 17	2.22446	-3.6	23.58	0.112482	-3.48	23.37	0.203376	19.7762	1.47781	-3.48	25.9	0.474134	-3.49	26.39	-0.108926	1393.69	159.33
11	1	2000	8	non-neoplastic	2020	PowerPlex ESX 17	10.2345	-3.77	23.68	4.484	-3.5	23.04	-0.36275	2.28245	6.31665	-3.48	25.9	4.09137	-3.49	26.39	-0.113801	21.6001	164.65
	2	2000	8	non-neoplastic	2020	PowerPlex ESX 17	8.321	-3.69	23.75	2.861	-3.46	22.62	-0.892675	2.90842	2.45263	-3.48	25.9	1.60825	-3.49	26.39	-0.0335627	21.1033	164.62
12	1	2020	9	non-neoplastic	2020	PowerPlex ESI 17	0.661	-3.6	23.58	0.151584	-3.48	23.37	-0.179443	4.36061	0.374177	-3.48	25.9	0.194197	-3.49	26.39	-0.0152464	10.542	253.59
	2	2020	9	non-neoplastic	2020	PowerPlex ESI 17	0.410884	-3.6	23.58	0.102185	-3.48	23.37	0.324386	4.021	0.343824	-3.48	25.9	0.138898	-3.49	26.39	-0.154262	19.229	413.15
	3	2020	9	non-neoplastic	2020	PowerPlex ESI 17	0.506345	-3.6	23.58	0.263537	-3.48	23.37	-0.0198636	1.92134	0.606594	-3.48	25.9	0.236767	-3.49	26.39	-0.121276	48.4979	226.85
	4	2020	9	non-neoplastic	2020	PowerPlex ESI 17	0.280305	-3.6	23.58	0.0844174	-3.48	23.37	-0.261168	3.32047	0.205598	-3.48	25.9	0.0834198	-3.49	26.39	-0.137628	12.5766	307.76
	5	2020	9	non-neoplastic	2020	PowerPlex ESI 17	0.145355	-3.6	23.58	0.0756854	-3.48	23.37	-0.774455	1.92052	0.145702	-3.48	25.9	0.0847893	-3.49	26.39	-0.126622	10.9848	311.69
	6	2020	9	non-neoplastic	2020	PowerPlex ESI 17	0.11622	-3.6	23.58	0.0674084	-3.48	23.37	-0.178122	1.72411	0.0975177	-3.48	25.9	0.0450141	-3.49	26.39	-0.0806398	62.5747	194.37
13	1	2022	10	neoplastic	2022	AmpFlSTR Identifiler Plus	14.134	-4	24.85	13.0265	-3.61	23.24	-0.822364	1.08502	13.3686	-3.48	25.9	15.3628	-3.49	26.39	-0.205245	1.10408	326.37
	2	2022	10	neoplastic	2022	AmpFlSTR Identifiler Plus	7.09417	-4	24.85	12.0622	-3.61	23.24	-0.608832	0.588133	9.9821	-3.48	25.9	14.6825	-3.49	26.39	-0.193742	0.772771	326.47
14	1	1996	5	non-neoplastic	2022	PowerPlex ESI 17	1.16126	-3.66	23.7	0.0117735	-3.61	22.99	-0.221493	98.6336	0.15356	-3.48	25.9	0.0458002	-3.49	26.39	-0.163888	Undetermined	190.67
	2	2001	5	neoplastic	2022	PowerPlex ESI 17	1.16064	-3.66	23.7	0.00279341	-3.61	22.99	-0.124459	415.491	0.0645772	-3.48	25.9	0.0188242	-3.49	26.39	0.00247669	Undetermined	100.87
	3	2001	5	neoplastic	2022	PowerPlex ESI 17	9.41595	-3.66	23.7	0.207396	-3.61	22.99	-0.0659168	45.4009	3.33943	-3.48	25.9	1.01796	-3.49	26.39	-0.106425	1061.6	190.72
	4	2001	5	neoplastic	2022	PowerPlex ESI 17	1.74107	-3.66	23.7	0.0138762	-3.61	22.99	0.167404	125.471	0.153768	-3.48	25.9	0.0421502	-3.49	26.39	-0.250575	592.763	190.67
	5	2007	5	non-neoplastic	2022	PowerPlex ESI 17	0.107107	-3.66	23.7	0.00824027	-3.61	22.99	0.0328452	12.998	0.0218587	-3.48	25.9	0.00649597	-3.49	26.39	-0.0890884	72.4966	194.98
	6	2007	5	non-neoplastic	2022	PowerPlex ESI 17	1.22808	-3.66	23.7	0.0391735	-3.61	22.99	-0.159677	31.3499	0.249282	-3.48	25.9	0.0674237	-3.49	26.39	-0.0640631	149.448	190.67
	7	2008	5	neoplastic	2022	PowerPlex ESI 17	1.94619	-3.66	23.7	0.0406214	-3.61	22.99	0.172769	47.9105	0.219058	-3.48	25.9	0.0962769	-3.49	26.39	-0.170838	41.0193	195
	8	2012	5	non-neoplastic	2022	PowerPlex ESI 17	1.30888	-3.66	23.7	0.0702872	-3.61	22.99	0.326256	18.6219	0.2408	-3.48	25.9	0.0927391	-3.49	26.39	-0.0863676	31.6212	194.96
15	1	2017	11	neoplastic	2022	PowerPlex ESI 17	1.916	-3.66	23.7	0.135	-3.61	22.99	0.175309	14.1926	0.30914	-3.48	25.9	0.200328	-3.49	26.39	-0.0344515	54.1735	194.98
	2	2017	11	non-neoplastic	2022	PowerPlex ESI 17	0.623	-3.66	23.7	0.036	-3.61	22.99	-0.158357	17.3056	5.248	-3.48	25.9	3.84522	-3.49	26.39	-0.119185	45.4257	174.27
16	1	2019	12	non-neoplastic	2023	PowerPlex ESX 17	2.78301	-3.63	23.85	0.607164	-3.52	23.28	-0.0204961	4.58361	6.42935	-3.48	25.9	4.60047	-3.49	26.39	-0.00931835	8.70035	302.74
	2	2019	12	non-neoplastic	2023	PowerPlex ESX 17	2.45531	-3.63	23.85	0.600003	-3.52	23.28	0.106881	4.09216	11.476	-3.48	25.9	8.96066	-3.49	26.39	-0.163785	8.22388	301.11
	3	2019	12	non-neoplastic	2023	PowerPlex ESX 17	2.74475	-3.63	23.85	0.250427	-3.52	23.28	0.121895	10.9603	10.5585	-3.48	25.9	8.08969	-3.49	26.39	-0.170859	22.1108	240.06
	4	2019	12	non-neoplastic	2023	PowerPlex ESX 17	4.54999	-3.63	23.85	0.425273	-3.52	23.28	0.0821889	10.699	9.81124	-3.48	25.9	7.75859	-3.49	26.39	-0.130494	22.0048	301.03
	5	2019	12	non-neoplastic	2023	PowerPlex ESX 17	10.1354	-3.63	23.85	1.53206	-3.52	23.28	0.0547397	6.61552	7.43969	-3.48	25.9	6.81747	-3.49	26.39	-0.0598288	165.293	179.82
	6	2019	12	non-neoplastic	2023	PowerPlex ESX 17	6.40344	-3.63	23.85	1.23944	-3.52	23.28	0.0746242	5.16642	2.25928	-3.48	25.9	1.1245	-3.49	26.39	0.0510874	141.801	179.73
	7	2019	12	non-neoplastic	2023	PowerPlex ESX 17	12.239	-3.63	23.85	1.96707	-3.52	23.28	0.488385	6.22197	5.32238	-3.48	25.9	2.54526	-3.49	26.39	-0.0318899	130.892	223.06
	8	2019	12	non-neoplastic	2023	PowerPlex ESX 17	3.43146	-3.63	23.85	0.2323	-3.52	23.28	-0.170083	14.7716	0.877032	-3.48	25.9	0.260969	-3.49	26.39	0.0880136	268.059	179.82
	9	2019	12	non-neoplastic	2023	PowerPlex ESX 17	5.73394	-3.63	23.85	0.24987	-3.52	23.28	0.061212	22.9477	0.910239	-3.48	25.9	0.304076	-3.49	26.39	-0.0291853	270.601	179.91
	10	2019	12	non-neoplastic	2023	PowerPlex ESX 17	11.4691	-3.63	23.85	4.76384	-3.52	23.28	0.00237818	2.40753	5.248	-3.48	25.9	3.84522	-3.49	26.39	-0.0649977	7.29503	321.87
	11	2019	12	non-neoplastic	2023	PowerPlex ESX 17	15.1853	-3.63	23.85	6.95846	-3.52	23.28	-0.0115807	2.18228	6.42935	-3.48	25.9	4.60047	-3.49	26.39	-0.163354	8.32582	301.2
	12	2019	12	non-neoplastic	2023	PowerPlex ESX 17	25.2701	-3.63	23.85	10.5715	-3.52	23.28	-1.65664	2.3904	11.476	-3.48	25.9	8.96066	-3.49	26.39	-0.0988836	7.62364	321.8
	13	2019	12	non-neoplastic	2023	PowerPlex ESX 17	24.8349	-3.63	23.85	12.1739	-3.52	23.28	-0.99166	2.04002	10.5585	-3.48	25.9	8.08969	-3.49	26.39	-0.104785	6.77911	321.79
	14	2019	12	non-neoplastic	2023	PowerPlex ESX 17	17.8194	-3.63	23.85	8.76298	-3.52	23.28	-0.0579981	2.03349	9.81124	-3.48	25.9	7.75859	-3.49	26.39	-0.0417147	5.53635	321.78
	15	2019	12	non-neoplastic	2023	PowerPlex ESX 17	15.8224	-3.63	23.85	7.03166	-3.52	23.28	-0.0131033	2.25017	7.43969	-3.48	25.9	6.81747	-3.49	26.39	-0.0261087	4.98638	321.78
17	1	2005	5	neoplastic	2023	PowerPlex ESX 17	0.668433	-3.67	23.66	0.00813374	-3.35	23.37	0.0305858	82.1803	0.0641225	-3.48	25.9	0.0249353	-3.49	26.39	0.0702887	Undetermined	139.04
	2	2005	5	non-neoplastic	2023	PowerPlex ESX 17	0.0851151	-3.67	23.66	0.000498086	-3.35	23.37	0.108765	170.884	0.00962517	-3.48	25.9	0.00345919	-3.49	26.39	-0.0995445	Undetermined	0
	3	2005	5	neoplastic	2023	PowerPlex ESX 17	5.08653	-3.67	23.66	0.0616537	-3.35	23.37	-0.424338	82.5015	0.579181	-3.48	25.9	0.187716	-3.49	26.39	0.292638	Undetermined	98.89
	4	2005	5	non-neoplastic	2023	PowerPlex ESX 17	0.0352343	-3.67	23.66	0.000209489	-3.35	23.37	-0.0087082	168.192	0.00395636	-3.48	25.9	0.00176541	-3.49	26.39	-0.0734053	Undetermined	0
